# Supplementary material for: A secretory hexokinase plays an active role in the proliferation of Nosema bombycis
Source: PeerJ. 2018 Sep 21;6:e5658. doi: 10.7717/peerj.5658 (PMC6152459; doi:10.7717/peerj.5658)
Supplement: Table S1 — Real-time quantitative PCR raw data of transcriptional profile in vitro which include Cq of target and reference gene. HK was target gene. SSU was reference gene. ”h” means h. p. i. “d” means d. p. i. [file peerj-06-5658-s007.xlsx]

## Sheet: Sheet1
Sample Name	Cq	Sample Type
HK16h	31.32	Unknown
HK16h	31.14	Unknown
HK16h	31.36	Unknown
HK1d	28.55	Unknown
HK1d	28.54	Unknown
HK1d	28.57	Unknown
HK2d	24.53	Unknown
HK2d	24.85	Unknown
HK2d	24.21	Unknown
HK3d	23.66	Unknown
HK3d	23.52	Unknown
HK3d	23.28	Unknown
HK4d	24.35	Unknown
HK4d	24.69	Unknown
HK4d	24.88	Unknown
HK8h	35.57	Unknown
HK8h	36.01	Unknown
HK8h	35.96	Unknown
ssu16h	20.96	Unknown
ssu16h	20.68	Unknown
ssu16h	20.69	Unknown
ssu1d	20.69	Unknown
ssu1d	20.77	Unknown
ssu1d	20.61	Unknown
ssu2d	18.73	Unknown
ssu2d	19.04	Unknown
ssu2d	19.05	Unknown
ssu3d	19.25	Unknown
ssu3d	18.99	Unknown
ssu3d	18.7	Unknown
ssu4d	18.76	Unknown
ssu4d	19.51	Unknown
ssu4d	19.14	Unknown
ssu8h	20.76	Unknown
ssu8h	20.93	Unknown
ssu8h	20.59	Unknown
