# Supplementary material for: A secretory hexokinase plays an active role in the proliferation of Nosema bombycis
Source: PeerJ. 2018 Sep 21;6:e5658. doi: 10.7717/peerj.5658 (PMC6152459; doi:10.7717/peerj.5658)
Supplement: Table S2 — Real-time quantitative PCR raw data of transcriptional profile in vivo which include Cq of target and reference gene.HK was target gene. SSU was reference gene. “h” means h. p. i. “d” means d. p. i. [file peerj-06-5658-s008.xlsx]

## Sheet: Sheet1
Sample Name	Cq	Sample Type
HK16h	32.76	Unknown
HK16h	32.72	Unknown
HK16h	32.74	Unknown
HK1d	29.42	Unknown
HK1d	28.87	Unknown
HK1d	29.59	Unknown
HK2d	27.87	Unknown
HK2d	27.78	Unknown
HK2d	27.7	Unknown
HK3d	23.2	Unknown
HK3d	23.23	Unknown
HK3d	23.27	Unknown
HK4d	25.53	Unknown
HK4d	25.88	Unknown
HK4d	25.91	Unknown
HK8h	35.33	Unknown
HK8h	35.06	Unknown
HK8h	35.59	Unknown
SSU16h	27.56	Unknown
SSU16h	27.29	Unknown
SSU16h	27.83	Unknown
SSU1d	23.59	Unknown
SSU1d	23.5	Unknown
SSU1d	23.41	Unknown
SSU2d	22.84	Unknown
SSU2d	23.37	Unknown
SSU2d	23.25	Unknown
SSU3d	18.58	Unknown
SSU3d	19.01	Unknown
SSU3d	19.04	Unknown
SSU4d	22.53	Unknown
SSU4d	22.39	Unknown
SSU4d	22.66	Unknown
SSU8h	27.53	Unknown
SSU8h	27.43	Unknown
SSU8h	27	Unknown
