# Supplementary material for: A secretory hexokinase plays an active role in the proliferation of Nosema bombycis
Source: PeerJ. 2018 Sep 21;6:e5658. doi: 10.7717/peerj.5658 (PMC6152459; doi:10.7717/peerj.5658)
Supplement: Data S1 — The full-length electrophoretic gels and western blot of Fig. 1. [file peerj-06-5658-s011.zip]

Archive with 5 entries (4 files):
- Supplemental Data S1/Figure 1 B left.png
- Supplemental Data S1/Figure 1 B right.png
- Supplemental Data S1/Figure 1 C.png
- Supplemental Data S1/Figure 1 D.png
- Supplemental Data S1/
