# Supplementary material for: A secretory hexokinase plays an active role in the proliferation of Nosema bombycis
Source: PeerJ. 2018 Sep 21;6:e5658. doi: 10.7717/peerj.5658 (PMC6152459; doi:10.7717/peerj.5658)
Supplement: Data S2 — The full-length western blot of Fig. 5B. [file peerj-06-5658-s012.zip]

Archive with 3 entries (2 files):
- Supplemental Data S2/Fiure 5 B (down).png
- Supplemental Data S2/Fiure 5 B (upper).png
- Supplemental Data S2/
