# Supplementary material for: A secretory hexokinase plays an active role in the proliferation of Nosema bombycis
Source: PeerJ. 2018 Sep 21;6:e5658. doi: 10.7717/peerj.5658 (PMC6152459; doi:10.7717/peerj.5658)
Supplement: Data S3 — SYBR Green was used in all qPCR. Melting curve of NbHK, NbSSU, Nb β-tubulin, SfGAPDH and SfHK demonstrate the amplifications were specific. [file peerj-06-5658-s013.zip]

Archive with 6 entries (5 files):
- Supplemental Data S3/NbHK.png
- Supplemental Data S3/NbSSU.png
- Supplemental Data S3/Nba┬-tubulin.png
- Supplemental Data S3/SfGAPDH.png
- Supplemental Data S3/SfHK.png
- Supplemental Data S3/
